# Supplementary material for: Deciphering the role of metal ion transport-related genes in T2D pathogenesis and immune cell infiltration via scRNA-seq and machine learning
Source: Front Immunol. 2025 Jan 24;15:1479166. doi: 10.3389/fimmu.2024.1479166 (PMC11802808; doi:10.3389/fimmu.2024.1479166)
Supplement: Supplementary Table 1 — Comparison of our cell type annotations with those from the previous study. [file Table1.xlsx]

## Sheet: Sheet1
Supplementary Table 1. Comparison of our cell type annotations with those from the previous study.
Elgamal et. al. 2023	Our study
Beta	Beta
Alpha	Alpha
Alpha+Beta	Aloha+Beta
Cycling Alpha	Delta
Delta	Gamma+Epsilon
Gamma+Epsilon	Ductal
Ductal	Stellate
MUC5B+Ductal	Acinar
Acinar	Endothelial
Active Stellate	Mast
Quiescent Stellate	Macrophage
Endothelial
Mast
Macrophage
