# Supplementary material for: Deciphering the role of metal ion transport-related genes in T2D pathogenesis and immune cell infiltration via scRNA-seq and machine learning
Source: Front Immunol. 2025 Jan 24;15:1479166. doi: 10.3389/fimmu.2024.1479166 (PMC11802808; doi:10.3389/fimmu.2024.1479166)
Supplement: Supplementary Table 2 — The correlation between 13 hub RMITRGs and immune cells was analyzed in the training sets. [file Table2.xlsx]

## Sheet: Correlation coefficient
	ACTN4	AHNAK	ATF4	ATP1A1	B2M	CYBA	GNB2	HES1	PRNP	TMBIM6	TSPAN13	VMP1	YWHAE
aDC	0.277957	0.269894	0.083052	-0.0893886	-0.216361	0.171046	0.15074	0.0718312	0.0692978	-0.22154	-0.162838	-0.000982664	0.0872462
B cells	-0.0390473	0.0641589	0.0179447	0.12648	0.0598063	0.122534	-0.171429	0.107001	-0.209772	0.0498675	0.142067	0.0131645	-0.28482
CD8 T cells	0.234243	0.190728	0.498228	-0.341062	-0.211731	-0.0546641	0.212962	-0.13596	0.214167	-0.364258	-0.246351	-0.129143	-0.152606
Cytotoxic cells	-0.0376507	-0.0423982	0.448485	-0.342567	-0.137494	0.168978	0.551725	-0.265192	0.260589	-0.368746	-0.154573	-0.322366	-0.251185
DC	-0.00946893	-0.122392	-0.00992685	0.0347518	0.0352717	0.0188852	0.178754	0.145117	-0.158176	0.0660418	-0.115365	-0.07291	-0.0386229
Eosinophils	0.330163	0.0759345	-0.192665	0.322674	-0.383113	-0.607044	0.139836	-0.278316	0.121758	0.475743	-0.271951	-0.291206	0.24091
iDC	-0.115291	-0.35001	-0.223712	0.0278027	0.10728	0.189219	0.198957	-0.0911303	0.0424166	0.0941191	0.267001	-0.163655	-0.130628
Macrophages	-0.100427	0.0813601	-0.00743509	0.17219	0.432424	0.503232	-0.342473	0.488981	-0.363805	-0.179149	0.107905	0.25834	-0.208001
Mast cells	-0.446483	-0.376616	-0.372209	-0.144329	0.154714	-0.00407323	-0.191084	-0.327953	0.534074	0.270828	0.40226	0.0550151	0.262605
Neutrophils	0.613065	0.462628	0.120718	0.309461	-0.223476	-0.0222028	0.160713	0.438145	-0.463163	-0.012496	-0.509525	-0.10573	-0.143462
NK CD56bright cells	0.315732	0.152235	0.164846	0.187728	-0.219355	0.0857408	0.273596	-0.01864	-0.147518	0.0856069	-0.135846	-0.127449	-0.213389
NK CD56dim cells	0.0857187	0.217356	-0.0929748	0.273541	0.108918	0.337947	0.036418	0.375294	-0.28888	-0.0540623	0.0873479	-0.0415231	-0.162663
NK cells	0.276836	0.273684	0.0246765	0.223537	-0.237491	-0.0513082	0.230416	0.138701	-0.113489	-0.0703652	-0.327189	-0.197375	0.219705
T cells	-0.299706	-0.208261	0.158572	-0.404291	0.0334249	0.320927	-0.115483	0.0469597	0.0467491	-0.218947	0.281349	0.288503	0.0449254
T helper cells	-0.175877	0.227078	-0.456045	0.266092	0.308814	0.119159	-0.835355	0.403459	-0.305443	0.247836	0.308058	0.605202	0.258163
Tcm	0.163287	0.273256	-0.284808	0.355322	-0.18631	-0.567111	-0.353638	-0.171988	2.0095e-05	0.360033	-0.232198	-0.0617913	0.289927
Tem	0.446559	0.332751	-0.22593	0.431891	-0.475147	-0.492312	0.0475144	-0.116808	-0.11666	0.340227	-0.372752	-0.148125	0.220005
TFH	-0.445996	-0.203085	-0.420477	-0.0344926	0.166964	0.128276	-0.392538	0.0179166	0.214519	0.242926	0.514956	0.306187	0.192717
Tgd	-0.0403736	-0.289607	-0.0554296	-0.0619275	0.00974834	-0.223035	0.24109	-0.208219	0.228109	0.0912549	-0.136706	-0.436881	-0.100754
Th1 cells	0.36706	0.344129	0.150233	-0.256454	-0.419285	-0.108948	0.215439	0.0510671	0.207029	-0.0556401	-0.413272	-0.0904854	0.187865
Th17 cells	0.327152	-0.122952	0.0540551	0.140649	-0.353133	-0.380064	0.572481	-0.50443	0.300664	0.266846	-0.343136	-0.680817	-0.185982
Th2 cells	-0.0312342	0.174399	-0.495358	0.379622	0.0896663	-0.252253	-0.56493	0.0840107	-0.204401	0.421434	0.0160983	0.303221	0.300402

## Sheet: Correlation test
	ACTN4	AHNAK	ATF4	ATP1A1	B2M	CYBA	GNB2	HES1	PRNP	TMBIM6	TSPAN13	VMP1	YWHAE
aDC	0.000743172	0.00107005	0.321947	0.286673	0.00919747	0.0403851	0.0713204	0.392237	0.409191	0.00761799	0.0511692	0.990674	0.298426
B cells	0.642174	0.444877	0.830765	0.13089	0.476428	0.143435	0.0399313	0.201781	0.0116203	0.552804	0.0893992	0.875557	0.000540166
CD8 T cells	0.00471554	0.0220297	2.92876e-10	2.87436e-05	0.0108475	0.515215	0.0103851	0.104193	0.00994933	7.18356e-06	0.00291592	0.122909	0.067846
Cytotoxic cells	0.654132	0.61386	2.49038e-08	2.63564e-05	0.100309	0.042904	7.65885e-13	0.00131683	0.00160776	5.42365e-06	0.0643369	8.13465e-05	0.00239106
DC	0.910316	0.143905	0.905899	0.679231	0.674703	0.822238	0.0320609	0.0826649	0.0582901	0.431602	0.168539	0.385147	0.645798
Eosinophils	5.31457e-05	0.365688	0.0208237	8.00081e-05	2.14353e-06	7.29768e-16	0.0945964	0.000731009	0.146009	1.67993e-09	0.000976056	0.000398493	0.0036295
iDC	0.168813	1.70531e-05	0.0071356	0.740804	0.200602	0.0231227	0.0168194	0.277348	0.613706	0.261829	0.0012163	0.0499986	0.118625
Macrophages	0.231055	0.332335	0.929453	0.0390454	6.21816e-08	1.28986e-10	2.64992e-05	5.02085e-10	7.38851e-06	0.0316768	0.197975	0.00177015	0.0123607
Mast cells	2.03428e-08	3.27969e-06	5.1234e-06	0.0843657	0.064091	0.961355	0.0217785	6.00318e-05	5.44195e-12	0.00102638	5.79806e-07	0.512517	0.00147381
Neutrophils	3.14944e-16	5.28903e-09	0.149364	0.000160495	0.00709218	0.791669	0.0543202	3.97044e-08	5.05217e-09	0.881829	6.93625e-11	0.207223	0.0862668
NK CD56bright cells	0.000115803	0.0685268	0.0484251	0.0242483	0.0082523	0.306873	0.000906384	0.824508	0.077656	0.307632	0.104488	0.127941	0.0102289
NK CD56dim cells	0.306998	0.00887311	0.267355	0.00090862	0.193775	3.43425e-05	0.66476	3.57213e-06	0.000445544	0.519858	0.297861	0.621202	0.0514223
NK cells	0.000782337	0.000902783	0.768819	0.00707634	0.0041546	0.541375	0.00546305	0.0973318	0.175616	0.401995	6.26008e-05	0.017729	0.00814753
T cells	0.000262869	0.0122492	0.0577276	5.02269e-07	0.690841	8.78841e-05	0.168099	0.57622	0.577934	0.00837586	0.000635391	0.000453642	0.592874
T helper cells	0.03498	0.00619952	1.3625e-08	0.00126593	0.00016592	0.154877	1.00234e-38	5.3276e-07	0.000197074	0.00274461	0.00017248	9.40309e-16	0.00178354
Tcm	0.050523	0.000920392	0.000567307	1.24148e-05	0.0253619	1.25897e-13	1.37377e-05	0.0392787	0.999809	9.32318e-06	0.0051027	0.461891	0.00042377
Tem	2.02169e-08	4.60238e-05	0.00657438	6.4807e-08	1.77172e-09	3.67473e-10	0.571718	0.163242	0.163778	3.01541e-05	4.20527e-06	0.0764285	0.00805892
TFH	2.11624e-08	0.0146356	2.04378e-07	0.681494	0.0454824	0.125466	1.13786e-06	0.831216	0.00982527	0.00334862	4.01895e-11	0.000189761	0.0206578
Tgd	0.630903	0.000430315	0.508896	0.460902	0.907682	0.0072091	0.00360349	0.0122671	0.00596315	0.276689	0.10229	4.38706e-08	0.229532
Th1 cells	6.03065e-06	2.40773e-05	0.0723259	0.00191774	1.68919e-07	0.193649	0.00950691	0.543279	0.0127839	0.50773	2.63168e-07	0.280777	0.0241428
Th17 cells	6.27251e-05	0.142064	0.519473	0.0926757	1.41597e-05	2.62e-06	6.5565e-14	1.14728e-10	0.000250625	0.00122463	2.5503e-05	6.12826e-21	0.0256254
Th2 cells	0.710165	0.0365638	3.98228e-10	2.69703e-06	0.285172	0.00228738	1.63561e-13	0.316772	0.0139933	1.43869e-07	0.848127	0.000220489	0.000253926
