# Supplementary material for: Deciphering the role of metal ion transport-related genes in T2D pathogenesis and immune cell infiltration via scRNA-seq and machine learning
Source: Front Immunol. 2025 Jan 24;15:1479166. doi: 10.3389/fimmu.2024.1479166 (PMC11802808; doi:10.3389/fimmu.2024.1479166)
Supplement: Supplementary Table 3 — The correlation between 13 hub RMITRGs and immune cells was analyzed in the testing sets. [file Table3.xlsx]

## Sheet: Correlation coefficient
	ACTN4	AHNAK	ATF4	ATP1A1	B2M	CYBA	GNB2	HES1	PRNP	TMBIM6	TSPAN13	VMP1	YWHAE
aDC	0.313553	0.388895	0.143099	0.102769	0.147349	0.397885	0.126335	0.245849	-0.193876	-0.203516	-0.138611	0.0417003	-0.0197823
B cells	0.101018	0.21597	0.0813855	0.028879	0.362052	0.333051	-0.0781068	0.334215	-0.263023	-0.18915	-0.0450579	-0.0106036	-0.261534
CD8 T cells	0.166019	0.0244315	0.426547	-0.334726	-0.297448	0.0747224	0.137176	-0.095981	0.261251	-0.191081	-0.19578	-0.0598929	-0.236119
Cytotoxic cells	-0.0745207	-0.102327	0.311793	-0.188321	-0.0542906	0.274141	0.355791	-0.0976203	0.181898	-0.0425183	-0.0113438	-0.0992662	-0.274546
DC	0.038847	0.00137493	-0.157959	0.0077751	0.121539	-0.0779482	-0.00280275	0.16441	-0.248189	0.0667805	-0.121715	-0.102148	0.0172699
Eosinophils	0.143065	-0.304812	0.136066	0.0130643	-0.433373	-0.627023	0.26642	-0.444157	0.0219737	0.376235	-0.165107	-0.291637	0.393029
iDC	-0.158323	-0.313961	-0.19101	-0.0480258	0.185641	0.123268	0.128979	0.0245902	-0.136734	-0.00883703	0.331879	0.0333708	0.00357034
Macrophages	-0.107047	0.414067	-0.181861	0.260069	0.6929	0.708726	-0.406769	0.633316	-0.323312	-0.488524	0.168861	0.166061	-0.474459
Mast cells	-0.391035	-0.210629	-0.175727	-0.269775	-0.0986117	-0.0134849	-0.177155	-0.391698	0.53025	0.0709873	0.35811	-0.0373108	0.160216
Neutrophils	0.52146	0.527922	0.141248	0.24883	0.42298	0.328662	-0.0771021	0.692702	-0.571051	-0.225635	-0.31485	0.212388	-0.328895
NK CD56bright cells	0.0704218	0.101798	0.137335	0.251289	-0.00478646	0.0370703	0.184347	0.0207827	-0.41668	0.289214	-0.0545507	-0.0891651	0.124221
NK CD56dim cells	0.228005	0.389847	0.0186145	0.306826	0.261933	0.344421	0.0222105	0.41597	-0.334708	-0.136154	0.0150193	0.07835	-0.194941
NK cells	0.0456168	0.343416	-0.114595	0.316399	0.0354886	0.207721	-0.0217345	0.132946	-0.0888995	-0.0821527	-0.0649426	-0.0256231	-0.0467847
T cells	-0.153008	-0.201639	0.201111	-0.474228	-0.133518	0.198678	0.117557	0.00835537	0.258871	-0.337024	0.143847	0.161195	-0.119725
T helper cells	-0.0036229	0.536436	-0.37615	0.378917	0.307047	0.149603	-0.710999	0.370756	-0.188006	-0.206877	0.057671	0.355074	0.087275
Tcm	-0.0380272	-0.0210471	0.020201	0.0995689	-0.141478	-0.408197	-0.192649	-0.388472	0.1352	0.177323	-0.210402	-0.197475	0.124142
Tem	0.288721	0.179746	0.110576	0.236427	-0.336692	-0.401058	-0.0416182	-0.140455	-0.186604	0.0147372	-0.360648	-0.134409	0.295439
TFH	-0.239217	-0.0728715	-0.255579	0.12903	-0.0814492	-0.0828662	-0.0850344	-0.225806	0.196309	0.0953024	0.284309	0.0245653	0.279941
Tgd	-0.284279	-0.333263	-0.220148	-0.126464	0.116515	-0.229191	-0.10513	-0.170016	0.136152	0.24487	0.042017	-0.216566	0.00793409
Th1 cells	0.152611	0.314384	0.0227393	-0.274615	-0.0311781	0.295346	-0.0661555	0.301798	0.0860701	-0.0630234	0.0206251	0.300469	-0.000819856
Th17 cells	-0.0503239	-0.561766	0.152671	-0.0358871	-0.387703	-0.525648	0.463035	-0.680169	0.244169	0.538556	-0.03538	-0.55157	0.25077
Th2 cells	-0.0983737	0.228609	-0.400476	0.238622	0.261034	-0.16092	-0.598308	0.106134	-0.103972	0.0133878	0.000581734	0.111932	0.280788

## Sheet: Correlation test
	ACTN4	AHNAK	ATF4	ATP1A1	B2M	CYBA	GNB2	HES1	PRNP	TMBIM6	TSPAN13	VMP1	YWHAE
aDC	0.0138681	0.00209571	0.270488	0.430617	0.257121	0.00161947	0.331055	0.0563774	0.134357	0.115686	0.28672	0.749658	0.879721
B cells	0.438553	0.0945976	0.531983	0.825146	0.00414144	0.00900706	0.548681	0.00875854	0.040561	0.144302	0.730238	0.935358	0.0417528
CD8 T cells	0.200996	0.851455	0.000679897	0.00837059	0.0199096	0.566181	0.290974	0.460842	0.0419826	0.140173	0.130501	0.646584	0.0669525
Cytotoxic cells	0.568149	0.431622	0.0147653	0.146099	0.677734	0.0328434	0.00511969	0.453191	0.160614	0.744912	0.930856	0.446575	0.0322543
DC	0.766283	0.991745	0.22344	0.952578	0.35078	0.549496	0.983006	0.204916	0.0537796	0.609104	0.35008	0.43342	0.894904
Eosinophils	0.271364	0.0172479	0.294926	0.920401	0.000485219	1.41655e-07	0.0382521	0.000384623	0.866513	0.00280498	0.203517	0.0225804	0.00172865
iDC	0.22297	0.0140599	0.140082	0.713212	0.152033	0.343002	0.320971	0.8505	0.293361	0.94611	0.00897654	0.798481	0.978214
Macrophages	0.41157	0.00100089	0.160355	0.0429536	6.10927e-10	0	0.00124693	9.98281e-08	0.0110357	6.48718e-05	0.193282	0.200881	0.000111999
Mast cells	0.0018333	0.103195	0.175117	0.0355029	0.449593	0.917756	0.171595	0.00193526	1.10688e-05	0.586686	0.00460123	0.775279	0.217417
Neutrophils	1.63818e-05	1.66859e-05	0.276783	0.0531437	0.000683394	0.010001	0.553849	0	1.5414e-06	0.0803886	0.0134588	0.100321	0.00965229
NK CD56bright cells	0.589677	0.434016	0.290412	0.0507604	0.970796	0.776194	0.154644	0.873464	0.000836676	0.0237806	0.676275	0.494381	0.340169
NK CD56dim cells	0.0771792	0.00203992	0.886589	0.0161665	0.0414307	0.00682328	0.864839	0.000944399	0.00837427	0.295433	0.908537	0.548375	0.13219
NK cells	0.727022	0.00699545	0.378223	0.0129837	0.785987	0.108127	0.867713	0.306217	0.495673	0.529071	0.619013	0.844599	0.720316
T cells	0.239093	0.119028	0.120014	0.000112983	0.304967	0.124633	0.365958	0.949048	0.0439565	0.0079078	0.268726	0.214582	0.358068
T helper cells	0.977893	1.16123e-05	0.00298627	0.00260066	0.0160858	0.249134	0	0.00345558	0.146789	0.109668	0.65887	0.00498547	0.503613
Tcm	0.77108	0.871866	0.876982	0.445183	0.276771	0.00119488	0.136663	0.00212094	0.29886	0.17158	0.103615	0.127138	0.34048
Tem	0.0240313	0.165337	0.395259	0.0665869	0.00797335	0.00147625	0.749571	0.27951	0.14988	0.910248	0.00430028	0.301724	0.0208009
TFH	0.0633464	0.57586	0.0470817	0.321658	0.532617	0.524525	0.5137	0.0802458	0.129444	0.465022	0.0263759	0.850939	0.0288836
Tgd	0.0263927	0.00896142	0.0882734	0.331453	0.371197	0.0757293	0.41906	0.189733	0.295439	0.057171	0.747819	0.0936589	0.951609
Th1 cells	0.240328	0.0139257	0.861649	0.0322095	0.811471	0.0211817	0.611612	0.0184262	0.509544	0.629433	0.874637	0.0186305	0.994997
Th17 cells	0.700122	3.75151e-06	0.239477	0.783641	0.00202094	1.83556e-05	0.000202123	1.92083e-09	0.0579092	7.56478e-06	0.786626	4.08132e-06	0.0512559
Th2 cells	0.450693	0.0764908	0.00150162	0.0640271	0.0421597	0.214797	6.40814e-07	0.414608	0.425213	0.918436	0.99645	0.39043	0.0283827
